# Supplementary material for: Genes Interacting with Occupational Exposures to Low Molecular Weight Agents and Irritants on Adult-Onset Asthma in Three European Studies
Source: Environ Health Perspect. 2016 Aug 9;125(2):207–14. doi: 10.1289/EHP376 (PMC5289825; doi:10.1289/EHP376)
Supplement: (40 KB) ZIP [file EHP376.s002.acco.zip]

Archive with 2 entries (2 files):
- Supplemental Code and Data ZIP File Index.txt
- Excel File Tables S1-S5.xlsx
