# Supplementary material for: Genes Interacting with Occupational Exposures to Low Molecular Weight Agents and Irritants on Adult-Onset Asthma in Three European Studies
Source: Environ Health Perspect. 2016 Aug 9;125(2):207–14. doi: 10.1289/EHP376 (PMC5289825; doi:10.1289/EHP376)
Supplement: (40 KB) ZIP [file EHP376.s002.acco.zip › Excel File Tables S1-S5.xlsx]

## Sheet: Excel File Table S1
Excel File Table S1: Canonical pathways involved in the metabolism of LMW agents or irritants
Canonical Pathways	P-value*	N of genes
NRF2-mediated Oxidative Stress Response	1.58489e-31	46
Glutathione Redox Reactions I	1.25893e-25	16
Xenobiotic Metabolism Signaling	6.30957e-22	44
Aryl Hydrocarbon Receptor Signaling	3.98107e-21	32
Mitochondrial Dysfunction	6.30957e-19	30
Glutathione-mediated Detoxification	1.99526e-18	15
Production of Nitric Oxide and Reactive Oxygen Species in Macrophages	3.98107e-16	31
Acute Phase Response Signaling	2.51189e-14	28
Antioxidant Action of Vitamin C	1.58489e-12	20
Apoptosis Signaling	2.95121e-09	16
Superpathway of Citrulline Metabolism	4.0738e-08	7
Superoxide Radicals Degradation	1.04713e-07	5
iNOS Signaling	1.99526e-07	10
fMLP Signaling in Neutrophils	1.94984e-06	14
Nucleotide Excision Repair Pathway	0.00040738	6
CCR3 Signaling in Eosinophils	0.0151356	8
eNOS Signaling	0.0263027	8
*P-values for pathway enrichment testing as calculated by IPA

## Sheet: Excel File Table S2
Excel File Table S2: List of the 163 genes selected using the candidate pathway-based strategy
Symbol	Full name
ABCC1	ATP-binding cassette, sub-family C (CFTR/MRP), member 1
AGT	Angiotensinogen
AKR1A1	aldo-keto reductase family 1
AKR7A2	aldo-keto reductase family 7
AKR7A3	aldo-keto reductase family 7
ALB	albumin
ALDH3B1	aldehyde dehydrogenase 3 family
AOX1	aldehyde oxidase 1
APOA4	Apolipoprotein A-IV
APOD	apolipoprotein D
APOE	Apolipoprotein E
APP	amyloid beta (A4) precursor protein
AQP1	Aquaporin-1
ARG1	arginase, liver
ARG2	arginase, type II
ARNT	Aryl hydrocarbon receptor nuclear translocator
BAK1	BCL2-antagonist/killer 1
BCL2	Apoptosis regulator Bcl-2
BCL2L1	Bcl-2-like protein 1
BIRC3	baculoviral IAP repeat containing 3
CAMK2G	calcium/calmodulin-dependent protein kinase II gamma
CASP3	caspase 3, apoptosis-related cysteine peptidase
CASP6	Caspase-6
CAT	Catalase
CDK1	cyclin-dependent kinase 1
CDK2	cyclin-dependent kinase 2
CDKN1A	Cyclin-dependent kinase inhibitor 1
CHRNA4	Neuronal acetylcholine receptor subunit alpha-4
CHUK	Inhibitor of nuclear factor kappa-B kinase subunit alpha
CLU	Clusterin
CP	ceruloplasmin (ferroxidase)
CYBA	cytochrome b-245, alpha polypeptide
CYBB	Cytochrome b-245 heavy chain
CYP1A1	Cytochrome P450 1A1
CYP1A2	Cytochrome P450 1A2
DIABLO	diablo
EP300	Histone acetyltransferase p300
EPHX1	epoxide hydrolase 1, microsomal (xenobiotic)
ERCC1	DNA excision repair protein ERCC-1
ERCC2	TFIIH basal transcription factor complex helicase XPD subunit
ERCC3	TFIIH basal transcription factor complex helicase XPB subunit
ERCC6	DNA excision repair protein ERCC-6
ERCC8	DNA excision repair protein ERCC-8
F2	coagulation factor II
FMO2	Dimethylaniline monooxygenase [N-oxide-forming] 2
FOS	Proto-oncogene c-Fos
FOSL1	Fos-related antigen 1
GCLC	Glutamate--cysteine ligase catalytic subunit
GCLM	Glutamate--cysteine ligase regulatory subunit
GLRX	glutaredoxin
GLRX2	Glutaredoxin-2, mitochondrial
GLS2	glutaminase 2
GPX1	Glutathione peroxidase 1
GPX2	Glutathione peroxidase 2
GPX3	Glutathione peroxidase 3
GPX4	Phospholipid hydroperoxide glutathione peroxidase, mitochondrial
GPX5	Epididymal secretory glutathione peroxidase
GPX6	Glutathione peroxidase 6
GPX7	Glutathione peroxidase 7
GPX8	Probable glutathione peroxidase 8
GRB2	Growth factor receptor-bound protein 2
GSR	glutathione reductase
GSTK1	glutathione S-transferase kappa 1
GSTM1	glutathione S-transferase M1
GSTM2	glutathione S-transferase mu 2
GSTM3	glutathione S-transferase mu 3
GSTM4	glutathione S-transferase mu 4
GSTM5	glutathione S-transferase mu 5
GSTO1	glutathione S-transferase omega 1
GSTO2	glutathione S-transferase omega 2
GSTP1	glutathione S-transferase pi
GSTT1	glutathione S-transferase theta 1
GSTT2	glutathione S-transferase theta 2
GSTT2B	glutathione S-transferase theta 2B
GSTZ1	glutathione transferase zeta 1
HMOX1	Heme oxygenase 1
HMOX2	Heme oxygenase 2
HNF1A	Hepatocyte nuclear factor 1-alpha
HP	Haptoglobin
HSPA1A	heat shock 70kDa protein 1A
HSPA1B	heat shock 70kDa protein 1B
HSPA1L	heat shock 70kDa protein 1-like
IL18	interleukin 18
IL1A	interleukin 1, alpha
IL1B	interleukin 1, beta
IL1R1	interleukin 1 receptor
IL6	interleukin 6
JAK2	Tyrosine-protein kinase JAK2
JUN	Transcription factor AP-1
KEAP1	kelch-like ECH-associated protein 1
LRRK2	Leucine-rich repeat serine/threonine-protein kinase 2
MAP2K1	Dual specificity mitogen-activated protein kinase kinase 1
MAP3K5	mitogen-activated protein kinase kinase kinase 5
MAPK14	Mitogen-activated protein kinase 14
MBL2	Mannose-binding protein C
MGMT	O-6-methylguanine-DNA methyltransferase
MGST1	microsomal glutathione S-transferase 1
MGST2	microsomal glutathione S-transferase 2
MGST3	microsomal glutathione S-transferase 3
MPO	Myeloperoxidase
NCF1	Neutrophil cytosol factor 1
NCF2	Neutrophil cytosol factor 2
ND5	mitochondrially encoded NADH dehydrogenase 5
NDUFA12	NADH dehydrogenase [ubiquinone] 1 alpha subcomplex subunit 12
NDUFA13	NADH dehydrogenase [ubiquinone] 1 alpha subcomplex subunit 13
NDUFA6	NADH dehydrogenase [ubiquinone] 1 alpha subcomplex subunit 6
NDUFB4	NADH dehydrogenase [ubiquinone] 1 beta subcomplex subunit 4
NDUFS1	NADH-ubiquinone oxidoreductase 75 kDa subunit, mitochondrial
NDUFS2	NADH dehydrogenase [ubiquinone] iron-sulfur protein 2, mitochondrial
NDUFS3	NADH dehydrogenase [ubiquinone] iron-sulfur protein 3, mitochondrial
NDUFS4	NADH dehydrogenase [ubiquinone] iron-sulfur protein 4, mitochondrial
NDUFS8	NADH dehydrogenase [ubiquinone] iron-sulfur protein 8, mitochondrial
NFE2L2	nuclear factor (erythroid-derived 2)-like 2
NFKB1	nuclear factor of kappa light polypeptide gene enhancer in B-cells 1
NOS1	Nitric oxide synthase 1 (neuronal)
NOS2	nitric oxide synthase 2
NOS3	Nitric oxide synthase 3 (endothelial cell)
NOX1	NADPH oxidase 1
NOX3	NADPH oxidase 3
NOX4	NADPH oxidase 4
NQO1	NAD(P)H dehydrogenase [quinone] 1
NQO2	NAD(P)H dehydrogenase
PARK2	E3 ubiquitin-protein ligase parkin
PARK7	Protein DJ-1
PLA2G4A	Cytosolic phospholipase A2
PLA2R1	phospholipase A2 receptor 1
PLCB1	1-phosphatidylinositol-4,5-bisphosphate phosphodiesterase beta-1
PLCG1	1-phosphatidylinositol-4,5-bisphosphate phosphodiesterase gamma-1
PLD2	Phospholipase D2
PPARGC1A	peroxisome proliferator-activated receptor gamma
PPP2CB	Serine/threonine-protein phosphatase 2A catalytic subunit beta isoform
PRDX1	Peroxiredoxin-1
PRDX3	Thioredoxin-dependent peroxide reductase, mitochondrial
PRDX5	Peroxiredoxin-5, mitochondrial
PRDX6	Peroxiredoxin-6
PRKAA1	protein kinase, AMP-activated
PRKCA	Protein kinase C alpha type
PRKCD	protein kinase C
PRKD1	protein kinase D1
PRODH	proline dehydrogenase (oxidase) 1
PSEN1	Presenilin-1
RAC1	Ras-related C3 botulinum toxin substrate 1
RELA	Transcription factor p65
RHOB	ras homolog family member B
RIPK1	Receptor-interacting serine/threonine-protein kinase 1
SERPINE1	Plasminogen activator inhibitor 1
SHC1	SHC (Src homology 2 domain containing) transforming protein 1
SLC23A2	Solute carrier family 23 member 2
SNCA	Alpha-synuclein
SOD1	Superoxide dismutase [Cu-Zn]
SOD2	Superoxide dismutase [Mn], mitochondrial
SOD3	superoxide dismutase 3
STAT1	Signal transducer and activator of transcription 1-alpha/beta
TLR4	Toll-like receptor 4
TP53	Cellular tumor antigen p53
TXN	Thioredoxin
TXN2	Thioredoxin, mitochondrial
TXNDC2	thioredoxin domain containing 2
TXNRD1	thioredoxin reductase 1
TXNRD2	Thioredoxin reductase 2, mitochondrial
UCP2	Mitochondrial uncoupling protein 2
XDH	xanthine dehydrogenase
XPA	DNA repair protein complementing XP-A cells

## Sheet: Excel File Table S3
Excel File Table S3: List of the 17 pathways in which the four genes are involved among the other relevant genes selected by the candidate pathway-based strategy
PATHWAY	GENES
NRF2-mediated Oxidative Stress Response*	AKR7A2, AKR7A3, GSTM5, PRDX1, NQO2, GCLC, MAP3K5, SOD3, EP300, GSTT1, HMOX1, GSTT2, GSTT2B, AKR1A1, GSTM2, SOD2, JUN, KEAP1, ABCC1, GSTM4, FOSL1, GCLM, TXN, NFE2L2, MAP2K1, PRKD1, PRKCA, GSTK1, GSTM1, MGST1, SOD1, GSTM3, NQO1, TXNRD1, GSTO1, GSR, FOS, MAPK14, MGST2, PRKCD, CAT, GPX2, AOX1, GSTO2, GSTP1, MGST3, EPHX1
Glutathione Redox Reactions	MGST1, GPX1, GPX5, GPX6, GPX7, PRDX6, GSTZ1, GSR, GPX3, GSTT1, MGST2, GPX2, GPX8, GPX4, MGST3, GSTK1
Xenobiotic Metabolism Signaling†	RELA, IL1A, GSTM5, NQO2, GCLC, MAP3K5, IL6, NFKB1, SOD3, ARNT, EP300, HMOX1, GSTT2, GSTT2B, GSTT1, CYP1A2, GSTM2, KEAP1, GSTM4, NOS2, NFE2L2, MAP2K1, PRKD1, GSTK1, PRKCA, GSTM1, MGST1, CYP1A1, FMO2, MGMT, GSTM3, NQO1, GSTO1, PPP2CB, MAPK14, MGST2, PRKCD, CAT, IL1B, ALDH3B1, GSTO2, GSTP1, MGST3, PPARGC1A, CAMK2G
Aryl Hydrocarbon Receptor Signaling	RELA, IL1A, GSTM5, NQO2, IL6, NFKB1, EP300, ARNT, GSTT2, GSTT2B, GSTT1, JUN, GSTM2, CYP1A2, GSTM4, NFE2L2, GSTK1, TP53, GSTM1, CYP1A1, MGST1, GSTM3, NQO1, GSTO1, FOS, MGST2, CDKN1A, IL1B, ALDH3B1, GSTO2, GSTP1, CDK2, MGST3
Mitochondrial Dysfunction	PRDX5, XDH, NDUFB4, NDUFS1, SOD2, PARK7, NDUFS2, GPX4, PARK2, NDUFS4, UCP2, CASP3, GLRX2, LRRK2, NDUFS3, GPX7, NDUFA13, APP, GSR, ND5, PRDX3, NDUFS8, TXN2, NDUFA6, CAT, NDUFA12, TXNRD2, SNCA, PSEN1
Glutathione-mediated Detoxification	GSTM1, MGST1, GSTM5, GSTM3, GSTO1, GSTZ1, GSTT2, GSTT2B, GSTT1, GSTM2, MGST2, GSTM4, GSTO2, GSTP1, MGST3, GSTK1
Production of Nitric Oxide and Reactive Oxygen Species in Macrophages†	APOE, RELA, APOA4, CLU, ARG2, JAK2, MAP3K5, NFKB1, JUN, RHOB, CYBA, CYBB, CHUK, NOS2, STAT1, MAP2K1, PRKD1, PRKCA, RAC1, PLCG1, MPO, FOS, TLR4, PPP2CB, NCF1, ALB, MAPK14, PRKCD, NCF2, CAT, APOD
Acute Phase Response Signaling	RELA, IL1A, CP, JAK2, MAP3K5, IL6, NFKB1, HNF1A, F2, SHC1, HMOX1, MBL2, SOD2, JUN, CHUK, SERPINE1, MAP2K1, AGT, GRB2, IL1R1, HMOX2, FOS, HP, ALB, IL18, RIPK1, MAPK14, IL1B
Antioxidant Action of Vitamin C†	RELA, TXNDC2, PLD2, PLA2R1, PLCG1, JAK2, NFKB1, GLRX, PRDX6, GSTO1, TXNRD1, PLA2G4A, HMOX1, SLC23A2, MAPK14, PLCB1, CHUK, TXN, GSTO2, TXNRD2
Apoptosis Signaling*	TP53, RELA, CASP3, PLCG1, MAP3K5, NFKB1, BAK1, CDK1, BCL2, CASP6, BCL2L1, CHUK, DIABLO, MAP2K1, BIRC3, PRKCA
Superpathway of Citrulline Metabolism	NOS1, PRODH, ARG2, NOS3, NOS2, GLS2, ARG1
Superoxide Radicals Degradation	SOD1, SOD2, CAT, NQO1, SOD3
iNOS Signaling	TLR4, RELA, FOS, JUN, MAPK14, CHUK, JAK2, STAT1, NFKB1, NOS2
fMLP Signaling in Neutrophils	NOX1, RELA, NOX4, NOX3, RAC1, NFKB1, NCF1, PRKCD, NCF2, CYBB, PLCB1, MAP2K1, PRKD1, PRKCA
Nucleotide Excision Repair Pathway	ERCC8, ERCC1, ERCC6, ERCC3, ERCC2, XPA
CCR3 Signaling in Eosinophils†	PLA2G4A, MAPK14, PRKCD, RAC1, PLCB1, MAP2K1, PRKD1, PRKCA
eNOS Signaling	CHRNA4, CASP3, HSPA1A, HSPA1B, PRKAA1, PLCG1, AQP1, NOS3, HSPA1L
* Pathways in bold are those in which two genes are involved together.
† Pathways in bold and grey are those in which three genes are involved together.
Genes are in bold, and NFKB1, the most abundant form of the transcription factor NF-kappa-B and Nuclear Factor, Erythroid 2-Like 2 (NrF2 or NFE2L2) in italic and underlined.

## Sheet: Excel File Table S4
Excel File Table S4. Regulatory elements of the four loci (1q31.1, 2q24.2, 11q13.1 and 14q12) containing SNPs in bold (rs932476, rs2667026, rs931127, rs7949980, rs1958980, rs11847351, and rs1958987) interacting with occupational
exposures to LMW agents or irritants on current adult-onset asthma.
Functional annotation of these SNPs (or SNPs in high LD (D'>0.9; r2>=0.8) was searched using HaploReg (http://www.broadinstitute.org/mammals/haploreg/haploreg.php , Ward and Kellis, 2012).
In this table are indicated the cell lines in which elements are present (enhancer histone marks and DNase hypersensitivity sites) or regulatory motifs or the type protein that binds to this specific site (Proteins bound).
chr		pos (hg19)	LD	LD	SNP	Enhancer	DNAse Hypersensitivity sites	Proteins	Regulatory
	Gene		(r²)	(D')		histone marks		bound	motifs
1	PLA2G4A	186863385	0.85	0.93	rs2307193				HNF6, Ik-1, Maf, SETDB1, STAT, Sox
1	PLA2G4A	186933555	1	1	rs932476				CTCF, RFX5, Rad21, YY1
2	1 kb 5' of PLA2R1	160920122	1	1	rs3109389	HSMM, Huvec, NHEK	Hepatocytes, Myometr, ProgFib, RPTEC		SMC3
2	2.4 kb 5' of PLA2R1	160921555	1	1	rs2667026	Huvec, NHEK, KMEC	LNCaP, 8988T, Adult_CD4_Th0
2	7 kb 5' of PLA2R1	160926150	1	1	rs11884373				GATA, NF-E2, NR4A, Px-4, VDR
2	/	160939331	0.98	1	rs4337434				BCL, HMG-IY, NF-kappaB
2	/	160941676	0.98	1	rs34761275				SRF
2	/	160950009	0.98	1	rs13432255				Foxl1, Foxo, Foxp1, HNF1, Hoxa9, Hoxb8, Mef2, Pou3f2, TATA, Zfp105
11	/	65405300	0.65	0.95	rs931127	K562, GM12878, HMEC, Huvec, H1	HMEC, CLL	CTCF, Rad21, Sp1, Tbp, Max, Usf2, Pol2, Smc3, CMYC	Foxc1, GR
11	RELA	65429936	0.96	1	rs11820062	Huvec	HUVEC, HeLa-S3, Fibrobl, HSMM_emb, Myometr, T-47D, CD20+*, HFF, HMVEC-LBl, HMVEC-dAd, HMVEC-dBI-Ad, HMVEC-dBI-Neo, HPAEC, HRGEC, SAEC*	CFOS	Ik-2, NF-AT
11	7.1kb 5' of RELA	65437562	0.99	1	rs10400292				E2A, SIRT6, p300
11	15kb 5' of RELA	65445672	0.95	0.99	rs199931432				HDAC2, Irf, STAT, Zfp105, p300
11	15kb 5' of RELA	65445673	0.98	1	rs7934517				Ik-2, Nkx2, Pu.1, STAT
11	16kb 5' of RELA	65445950	1	1	rs7949980				NF-Y
14	PRKD1	30304376	0.93	0.98	rs147876281				FAC1, Foxa, Foxd3, Foxj1, Foxo, Foxp1, HDAC2, HMG-IY, Hoxa9, Haxd10, Pou1f1, Pou2f2, Pou3f2, STAt, Sox, TATA, Zfp105
14	PRKD1	30304377	0.87	0.97	rs71921358
14	PRKD1	30305861	1	1	rs7157367				Ets, Pax-4, Pax-5, Sp4
14	PRKD1	30312091	1	1	rs1958980				BCL, EWSR1, FLI1, HDAC2, Irf, Pax-5, STAT
14	PRKD1	30314078	0.99	1	rs11847351				YY1
14	PRKD1	30316942	1	1	rs10134670	GM12878			Hoxa10, Hoxa13, Hoxb13, Hoxb9, Irf, Nkx6-1, Pou4f3, Pou6f1
14	PRKD1	30317133	0.98	1	rs10147856				CTCF, Rad21
14	PRKD1	30318677	1	1	rs4441176				Bcl6b, Mef2, STAT
14	PRKD1	30324977	0.9	0.99	rs1958992				Pou5f1, SMC3
14	PRKD1	30325693	0.99	0.99	rs1953209				CDP, Dbx1, Foxa, Foxj1, Foxj2, Foxk1, Hbp1, Hmx, NF-Y, PRDM1, Pbx-1, Sox
14	PRKD1	30326936	0.99	0.99	rs1958991	GM12878	GM18507*, GM19239*, GM19240*, CD20+*, GM12864*, HIPEpiC	BATF, PAX5N19, NFKB, PU1	BDP1, CCNT2, CHD2, MZF1::1-4, Myc, Rad21, SP1, TATA, TFII-I, YY1, ZNF219, Zfp281, Znf143
14	PRKD1	30329615	0.91	0.96	rs1958989				AIRE, HNF1
14	PRKD1	30334967	0.91	0.97	rs1958988				HNF1, LBP-1, ZEB1
14	PRKD1	30336437	0.91	1	rs1953207	H1			Dbx1, Sox
14	PRKD1	30338797	0.88	0.95	rs7155170
14	PRKD1	30339130	0.93	1	rs2225675				Pax-4, SIX5
14	PRKD1	30339811	1	1	rs1958987		AG09309, AG09319, AG10803, BJ, HFF, HFF-Myc, NHDF-neo		Foxo, HP1-site-factor, Hoxa13, Hoxb13, STAT
14	PRKD1	30346228	0.86	0.99	rs2095310				RREB-1, RXRA
14	PRKD1	30346259	0.85	0.99	rs2095309				BDP1, Maf, NF-E2
14	PRKD1	30347142	0.86	0.99	rs7153487				GR, Myc, Myf
14	PRKD1	30348871	0.99	1	rs61979984				LF-A1, LXR
14	PRKD1	30349256	0.93	1	rs55848399				STAT
14	PRKD1	30351328	0.84	0.99	rs10630285				CEBPG, HNF1, Pou1f1, Pou2f2, Pou3f3, Sox
14	PRKD1	30353492	0.86	0.99	rs6571324	Huvec			Pou2f2, Sox, Zfp105
14	PRKD1	30354358	0.92	0.99	rs67844765		Osteobl		cdx, Evi-1, Foxp1, HNF1, Hoxa5, PLZF
14	PRKD1	30355128	0.92	0.99	rs58763819				HNF4
14	PRKD1	30355273	0.84	0.99	rs4981722
14	PRKD1	30357945	0.91	0.99	rs17096111				AIRE, Irf
14	PRKD1	30358801	0.84	0.99	rs10133259
14	PRKD1	30358889	0.97	0.99	rs10144366				Irf
14	PRKD1	30359003	0.82	0.99	rs8013841				Nr2f2
14	PRKD1	30359554	0.83	0.99	rs8014453				Cart1, Pax-4, Znf143
*: CD20+=B cells, SAEC=small airways epithelial cells, GM=B lymphocytes, lymphoblastoïds

## Sheet: Excel File Table S5
Excel File Table S5. Chemical retrieved from the Comparative Toxicogenomics Database (CTD, URL: http://ctdbase.org/, Davis et al. 2014) and interacting with the five genes (PLA2G4A, PLA2R1, PRKCA, PRKD1 and RELA)
In this table are indicated the LMW agents/irritants/cleaning products or disinfectants evaluated by job specific questionnaires (see Table E1) or exposures known to contain compounds with irritant properties (air pollutants and vehicle emissions).
Chemical Name	Gene Symbol	Interactions	Organism	Reference
Air Pollutants	PRKD1	Air Pollutants analog results in decreased expression of PRKD1 mRNA	Homo sapiens	Rager JE, et al. A toxicogenomic comparison of primary and photochemically altered air pollutant mixtures. Environ Health Perspect. 2011 Nov;119(11):1583-9.
Chlorodiphenyl (54% Chlorine)	PRKCA	Chlorodiphenyl (54% Chlorine) affects the localization of PRKCA protein	Homo sapiens	Madia F, et al. Differential in vitro neurotoxicity of the flame retardant PBDE-99 and of the PCB Aroclor 1254 in human astrocytoma cells. Toxicol Lett. 2004 Dec 1;154(1-2):11-21.
Formaldehyde	PLA2G4A	Formaldehyde results in decreased expression of PLA2G4A mRNA	Rattus Norvegicus	Andersen ME, et al. Genomic signatures and dose-dependent transitions in nasal epithelial responses to inhaled formaldehyde in the rat. Toxicol Sci. 2008 Oct;105(2):368-83.
Hydrogen Peroxide	PLA2R1	Hydrogen Peroxide results in increased expression of PLA2R1 mRNA	Homo sapiens	Chuang YY, et al. Gene expression after treatment with hydrogen peroxide, menadione, or t-butyl hydroperoxide in breast cancer cells. Cancer Res. 2002 Nov 1;62(21):6246-54.
Hydrogen Peroxide	RELA	Hydrogen Peroxide results in increased activity of [RELA protein binds to NFKB1 protein]	Homo sapiens	Morigi M, et al. Protein overload-induced NF-kappaB activation in proximal tubular cells requires H(2)O(2) through a PKC-dependent pathway. J Am Soc Nephrol. 2002 May;13(5):1179-89.
Hydrogen Peroxide	RELA	Hydrogen Peroxide results in increased expression of RELA protein	Mus musculus	Khan N, et al. Hydrogen peroxide inhibits IL-12 p40 induction in macrophages by inhibiting c-rel translocation to the nucleus through activation of calmodulin protein. Blood. 2006 Feb 15;107(4):1513-20.
Vehicle Emissions	PLA2R1	Vehicle Emissions results in increased methylation of PLA2R1 gene	Mus musculus	Tachibana K, et al. Prenatal diesel exhaust exposure disrupts the DNA methylation profile in the brain of mouse offspring. J Toxicol Sci. 2015 Feb;40(1):1-11.
